# Supplementary material for: A Swiss-Roll-Type Methanol Mini-Steam Reformer for Hydrogen Generation with High Efficiency and Long-Term Durability
Source: Micromachines (Basel). 2023 Sep 27;14(10):1845. doi: 10.3390/mi14101845 (PMC10608973; doi:10.3390/mi14101845)
Supplement: Supplementary file 1 [file micromachines-14-01845-s001.zip]

Archive with 1 entries (1 files):
- micromachines-2544038-supplementary.pdf
